# Supplementary material for: Extreme Precipitation and Flooding Contribute to Sudden Vegetation Dieback in a Coastal Salt Marsh
Source: Plants (Basel). 2021 Sep 5;10(9):1841. doi: 10.3390/plants10091841 (PMC8471974; doi:10.3390/plants10091841)
Supplement: Supplementary file 1 [file plants-10-01841-s001.zip]

Archive with 1 entries (1 files):
- plants-1348115-supplementary.pdf
